# Supplementary material for: Emergence of NDM-1 on IncR-IncFIA (HI1) plasmid in carbapenem-resistant Kluyvera ascorbata from China
Source: Front Microbiol. 2025 Sep 11;16:1666215. doi: 10.3389/fmicb.2025.1666215 (PMC12460296; doi:10.3389/fmicb.2025.1666215)
Supplement: Supplementary file 1 [file Table_1.XLSX]

## Sheet: Sheet1
Plasmid information	Resistance gene
Klebsiella pneumoniae CP149890.1	/
Klebsiella pneumoniae CP122470.1	rmtF，aac(6')-lb-Hangzhou，qnrB1，ARR-2
Klebsiella pneumoniae CP099407.1	/
Raoultella planticola CP040185.1	blaKPC-2
Klebsiella pneumoniae CP109609.1	blaKPC-2
Klebsiella pneumoniae CP109615.1	blaKPC-2，tmexD2，TOprJ2，tmexC2
